# Supplementary material for: Tyrosine-targeted covalent inhibition of a tRNA synthetase aided by zinc ion
Source: Commun Biol. 2023 Jan 27;6:107. doi: 10.1038/s42003-023-04517-7 (PMC9880928; doi:10.1038/s42003-023-04517-7)
Supplement: Supplementary file 4 — Supplementary Data [file 42003_2023_4517_MOESM4_ESM.xlsx]

## Sheet: Figure 4a
		ThrRS_WT			ThrRS_Y462K
	36j	-	-	+	-	+	-
	OB	-	+	-	-	-	+
Tm / ℃	1	52.005	86.937	84.038	49.271	83.533	85.385
	2	52.19	86.813	84.14	48.839	83.101	86.003
	3	52.684	86.919	84.016	48.654	83.533	85.509
	4	51.51	86.813	84.469	48.345	83.286	85.385
	AVE	52.0972	86.8705	84.1658	48.7773	83.3633	85.5705
	SD	0.485198	0.0668007	0.20926	0.38714	0.210058	0.294199
	ΔTm	0	34.7732	32.0685	0	34.586	36.7932

## Sheet: Figure 5a
		ThrRS_Y462F			ThrRS_Y462R
	36j	-	+	-	-	+	-
	OB	-	-	+	-	-	+
Tm / ℃	1	53.858	83.878	57.251	51.991	82.779	57.785
	2	54.475	83.754	58.053	50.618	82.779	57.723
	3	53.92	83.014	53.487	50.063	83.026	57.785
	4	53.92	84.248	57.93	50.988	82.841	56.429
	AVE	54.0433	83.7235	56.6803	50.915	82.8563	57.4305
	SD	0.289313	0.517459	2.15785	0.811833	0.11688	0.668306
	ΔTm	0	29.6803	2.637	0	31.9412	6.5155

## Sheet: Figure 5b
	ThrRS_WT				ThrRS_Y462F
	Relative activity %				Relative activity %
Conc.(nM) of OB	1	2	3	4	1	2	3	4
0	103.844	97.5082	98.3055	100.342	110.755	95.7984	93.2558	100.191
19.53	111.736	107.377	105.292	111.443	104.505	114.029	94.188	107.661
39.06	103.866	99.9428	99.733	93.2773	104.761	105.693	91.4045	91.8864
156.25	97.7817	94.8629	91.7221	95.1992	93.9773	96.6858	83.393	101.589
312.5	34.668	14.1174	26.1526	30.9792	105.782	89.2212	82.6397	94.0235
625	15.5845	14.5531	18.1882	18.9744	108.983	87.3699	84.5834	95.8893
1250	23.2965	19.9511	15.5419	20.0261	102.882	96.3554	98.3554	103.378
2500	18.7931	18.8356	25.5264	17.5824	92.3684	76.5359	70.7755	83.634
5000	16.1153	20.2388	24.6237	18.3585	112.423	105.497	90.0798	115.485
